# Supplementary material for: Deworming in non-pregnant adolescent girls and adult women: a systematic review and meta-analysis
Source: Syst Rev. 2018 Dec 20;7:239. doi: 10.1186/s13643-018-0859-6 (PMC6300900; doi:10.1186/s13643-018-0859-6)
Supplement: Supplementary file 4 — Data extraction form. (XLSX 20 kb) [file 13643_2018_859_MOESM4_ESM.xlsx]

## Sheet: Anaemia + severe anaemia
Author, year	Study design	Setting	Country	Source of funding	Study duration	No. Females - Intervention group	No. Females - Control	mAGE (yrs/SD) - Intervention group	mAGE (yrs/SD) - Control	mAGE (yrs/SD)_both group	deworming drug - dose, frequency, method of delivery	Control treatment - dose, frequency, method of delivery	Concomitant treatment	duration of treatment	duration of follow-up		Data from manuscript or author	Group 1 (placebo)	Group 2 (intervention)	Study duration (months)	# End of study group 1 (n)	# End of study group 2 (n)	End of study anaemia group 1 (%)	# End of study anaemia group 1	End of study anaemia group 2 (%)	# End of study anaemia group 2	End of study severe anaemia group 1 (%)	# End of study severe anaemia group 1	End of study severe anaemia group 2 (%)	# End of study severe anaemia group 2

## Sheet: Hemoglobin
Author, year	Data from manuscript or author	Group 1 (placebo)	Group 2 (intervention)	Study duration (months)	Group 1 n	Group 2 n	Baseline mean (SD) Hb group 1	Baseline mean (SD) Hb group 2	End of study mean (SD) Hb group 1	End of study mean (SD) Hb group 2	Change in Hb from baseline to end of study group 1 (SD)	Change in Hb from baseline to end of study group 2 (SD)

## Sheet: Iron-deficiency
Author, year	Data from manuscript or author	Group 1 (placebo)	Group 2 (intervention)	Study duration (months)	# End of study group 1 (n)	# End of study group 2 (n)	End of study iron deficiency anaemia (ferritin < 12 µg/L) group 1 (%)	# End of study iron deficiency group 1	End of study iron deficiency group 2 (%)	# End of study iron deficiency group 2

## Sheet: Ferritin
Author, year	Data from manuscript or author	Group 1 (placebo)	Group 2 (intervention)	Study duration (months)	# End of study group 1 (n)	# End of study group 2 (n)	End of study mean (SD) Ferritin group 1	End of study mean (SD) Ferritin group 2

## Sheet: Parasite prevalence
					End of study
Author, year	Data from manuscript or author	Group 1 (placebo)	Group 2 (intervention)	Study duration (months)	Group 1 n	Group 2 n	Ascaris prevalence group 1 (%)	Ascaris prevalence group 1 (n)	Ascaris prevalence group 2 (%)	Ascaris prevalence group 2 (n)	Hookworm prevalence group 1 (%)	Hookworm prevalence group 1 (n)	Hookworm prevalence group 2(%)	Hookworm prevalence group 2 (n)	Trichuris prevalence group 1 (%)	Trichuris prevalence group 1 (n)	Trichuris prevalence group 2 (%)	Trichuris prevalence group 2 (n)

## Sheet: All-cause morbidity
Author, year	Data from manuscript or author	Group 1 (placebo)	Group 2 (intervention)	Study duration (months)	Morbidity	Group 1 n	Group 2 n	Prevalence group 1 (%)	Prevalence group 1 (n)	Prevalence group 2 (%)	Prevalence group 2 (n)

## Sheet: Data from authors
Author, year	Data received	Anaemia	Severe anaemia	Haemoglobin	Iron deficiency anaemia	Ferritin	Parasite prevalence	All-cause morbidiity

## Sheet: ROB
Author, year	RISK OF BIAS
	Risk of bias for studies with a separate control group (RCTs, CCTs, CBAs) NOTE: * If some primary outcomes were imbalanced at baseline, assessed blindly or affected by missing data and others were not, each primary outcome can be scored separately. **If “UNCLEAR” or “No”, but there is sufficient data in the paper to do an adjusted analysis (e.g. Baseline adjustment analysis or Intention to treat …									for ITS - 7 EPOC quality criteria NOTE: State the main results of the main outcome(s) in natural units. a) Clearly defined point in time when the intervention occurred b) At least 3 data points before and 3 after the intervention *** If some primary outcomes were assessed blindly or affected by missing data and others were not, each primary outcome can be scored separately.
	Was the allocation sequence adequately generated? Score: Yes; No; Unclear	Was the allocation adequately concealed? Score: Yes; No; Unclear	Were baseline outcome measurements similar?* Score: Yes; No; Unclear	Were baseline characteristics similar? Score: Yes; No; Unclear	Were incomplete outcome data adequately addressed?* Score: Yes; No; Unclear	Was knowledge of the allocated interventions adequately prevented during the study? * Score: Yes; No; Unclear	Was the study adequately protected against contamination? Score: Yes; No; Unclear	Was the study free from selective outcome reporting? Score: Yes; No; Unclear	Was the study free from other risks of bias? Score: Yes; No	Was the intervention independent of other changes? Score: Yes; No	Was the shape of the intervention effect pre-specified? Score: Yes; No	Was the intervention unlikely to affect data collection? Score: Yes; No	Was knowledge of the allocated interventions adequately prevented during the study?*** blinding - objective assesment of outcomes Score: Yes; No; Unclear	Were incomplete outcome data adequately addressed?*** Score: Yes; No; Unclear	Was the study free from selective outcome reporting? Score: Yes; No; Unclear	Was the study free from other risks of bias?

## Sheet: PROGRESS
Author, year
	PROGRESS-Plus
	Age - Control		Age - Intervention		Place of Residence - Control			Place of Residence - Intervention			Race/Ethnicity Controls Specify if mentioned						Race/Ethnicity Intervention Specify if mentioned						Occupation - Control		Occupation - Intervention		Gender/sex of whole study - Controls	Gender/sex of whole study - Intervention	Religion - Control	Religion - Intervention	Education - Control	Education - Intervention	Socioeconomic status - Control	Socioeconomic status - Intervention	Social capital and networks - Control	Social capital and networks - Intervention
	Measure	Value	Measure	Value	% Rural	% Urban	Other details	% Rural	% Urban	Other details	specify	specify	specify	specify	specify	Narrative description	specify	specify	specify	specify	specify	Narrative description	% Unemployed	Details	% Unemployed	Details	Details	Details	Details	Details			Details	Details	Details	Details
